# Supplementary material for: Multiomic analyses direct hypotheses for Creutzfeldt-Jakob disease risk genes
Source: Brain. 2025 Jan 27;148(9):3350–63. doi: 10.1093/brain/awaf032 (PMC12404779; doi:10.1093/brain/awaf032)
Supplement: awaf032_Supplementary_Data [file awaf032_supplementary_data.zip]

Archive with 2 entries (2 files):
- brain-2024-01740-File006.pdf
- brain-2024-01740-File007.xlsx
